# Supplementary material for: Towards a global cancer knowledge network: dissecting the current international cancer genomic sequencing landscape
Source: Ann Oncol. 2017 Feb 3;28(5):1145–51. doi: 10.1093/annonc/mdx037 (PMC5406763; doi:10.1093/annonc/mdx037)
Supplement: Supplementary Data [file mdx037_supp.zip]

Archive with 4 entries (4 files):
- Supplementary Information clean version.docx
- Figure S1.tif
- Figure S2.tif
- Global Genomic and Clinical Data SharingV2.0.pdf
